# Supplementary material for: Platelet-Activating Factor Acetylhydrolase Expression in BRCA1 Mutant Ovarian Cancer as a Protective Factor and Potential Negative Regulator of the Wnt Signaling Pathway
Source: Biomedicines. 2021 Jun 22;9(7):706. doi: 10.3390/biomedicines9070706 (PMC8301368; doi:10.3390/biomedicines9070706)
Supplement: Supplementary file 1 [file biomedicines-09-00706-s001.zip]

Archive with 1 entries (1 files):
- biomedicines-1233939-SI.pdf
